# Supplementary material for: Sex Differences in Autoimmune Multimorbidity Across Eleven Disorders: A Real-World Primary Care Study in Germany
Source: Medicina (Kaunas). 2025 Nov 24;61(12):2091. doi: 10.3390/medicina61122091 (PMC12734685; doi:10.3390/medicina61122091)
Supplement: Supplementary file 1 [file medicina-61-02091-s001.zip]

Archive with 1 entries (1 files):
- medicina-3835501-supplementary.pdf
